# Supplementary material for: Active Pectin/Carboxymethylcellulose Composite Films for Bread Packaging
Source: Molecules. 2025 May 22;30(11):2257. doi: 10.3390/molecules30112257 (PMC12155863; doi:10.3390/molecules30112257)
Supplement: Supplementary file 1 [file molecules-30-02257-s001.zip]

Archive with 1 entries (1 files):
- molecules-3579703-supplementary.pdf
